# Supplementary material for: Mapping N-linked glycosylation of carbohydrate-active enzymes in the secretome of Aspergillus nidulans grown on lignocellulose
Source: Biotechnol Biofuels. 2016 Aug 8;9:168. doi: 10.1186/s13068-016-0580-4 (PMC4977673; doi:10.1186/s13068-016-0580-4)
Supplement: Supplementary file 2 — 10.1186/s13068-016-0580-4 Identified proteins and spectrum counts. [file 13068_2016_580_MOESM2_ESM.xlsx]

## Sheet: Table S1
	Table S1. Identified proteins and spectrum counts.								Total Spectrum Count
	Acession number	Identified Proteins	Domain 1	Domain 2	Domain 3	N-X-S/T sites¹	N-glyc Position	Protein coverage	Glucose A	Glucose B	Glucose C	SCB A	SCB B	SCB C	Xylan A	Xylan B	Xylan C
	ANID_00221	| ANID_00221 | Aspergillus nidulans FGSC A4 chitinase (392 aa)	GH18					0.06	0	0	0	1	0	2	0	0	0
	ANID_00224	| ANID_00224 | Aspergillus nidulans FGSC A4 microsomal dipeptidase (416 aa)	Peptidase_M19					0.38	8	2	3	4	3	5	8	7	3
	ANID_00231	| ANID_00231 | Aspergillus nidulans FGSC A4 conserved hypothetical protein (332 aa)	Tyrosinase			1	284	0.43	5	9	5	41	25	31	25	18	44
	ANID_00241	| ANID_00241 | Aspergillus nidulans FGSC A4 superoxide dismutase (155 aa)	Sod_Cu					0.32	0	0	0	1	1	1	5	0	2
	ANID_00245	| ANID_00245 | Aspergillus nidulans FGSC A4 endo-1,3(4)-beta-glucanase (343 aa)	GH16					0.12	0	0	0	2	0	1	1	1	2
	ANID_00392	| ANID_00392 | Aspergillus nidulans FGSC A4 endonuclease/exonuclease/phosphatase (435 aa)	Exo_endo_phos			1	272	0.24	3	5	2	0	0	2	0	4	0
	ANID_00393	| ANID_00393 | Aspergillus nidulans FGSC A4 glycosyl hydrolase family 76 protein (465 aa)	GH76			1	205	0.11	0	0	1	1	1	0	0	2	1
	ANID_00472	| ANID_00472 | Aspergillus nidulans FGSC A4 endo-1,3-beta-glucanase Engl1 (908 aa)	GH81			2	219, 240	0.44	0	0	0	60	27	33	46	53	48
	ANID_00484	| ANID_00484 | Aspergillus nidulans FGSC A4 glycerophosphoryl diester phosphodiesterase (410 aa)	GDPD					0.2	2	0	1	0	0	0	1	0	4
	ANID_00494	| ANID_00494 | Aspergillus nidulans FGSC A4 1,4-beta-D-glucan-cellobiohydrolyase (531 aa)	GH7	CBM1				0.25	0	0	0	50	35	24	1	0	0
	ANID_00543	| ANID_00543 | Aspergillus nidulans FGSC A4 conserved hypothetical protein (509 aa)	CBM50 (5X)					0.08	0	0	0	52	0	10	0	0	0
	ANID_00558	| ANID_00558 | Aspergillus nidulans FGSC A4 beta glucanosyltransferase Gel2p (474 aa)	GH72			2	313, 341	0.22	5	5	3	4	2	2	0	0	0
	ANID_00567	| ANID_00567 | Aspergillus nidulans FGSC A4 choline dehydrogenase (625 aa)	AA3					0.22	0	0	0	0	0	0	7	1	4
	ANID_00779	| ANID_00779 | Aspergillus nidulans FGSC A4 exo-1,3-beta-D-glucanase (965 aa)	GH55					0.19	3	4	1	15	12	12	13	13	2
	ANID_00787	| ANID_00787 | Aspergillus nidulans FGSC A4 alpha-1,2-mannosidase (506 aa)	GH47			1	88	0.53	50	37	35	97	125	156	40	85	100
	ANID_00933	| ANID_00933 | Aspergillus nidulans FGSC A4 conserved hypothetical protein (405 aa)	GH16					0.52	34	40	37	39	2	1	16	2	3
	ANID_00941	| ANID_00941 | Aspergillus nidulans FGSC A4 alpha-glucosidase (874 aa)	GH31			1	713	0.22	6	0	0	2	4	0	2	2	1
	ANID_01058	| ANID_01058 | Aspergillus nidulans FGSC A4 conserved hypothetical protein (315 aa)				1	166	0.11	23	41	36	7	1	0	0	0	0
	ANID_01131	| ANID_01131 | Aspergillus nidulans FGSC A4 conserved hypothetical protein (208 aa)	Sod_Cu			2	49, 116	0.28	0	0	0	0	4	1	5	0	5
	ANID_01142	| ANID_01142 | Aspergillus nidulans FGSC A4 conserved hypothetical protein (606 aa)	AA7					0.25	2	5	6	1	0	2	1	4	4
	ANID_01218	| ANID_01218 | Aspergillus nidulans FGSC A4 phosphoglycerate mutase (407 aa)	His_Phos_1			1	186	0.29	3	0	0	3	1	3	3	4	1
	ANID_01263	| ANID_01263 | Aspergillus nidulans FGSC A4 S-adenosylhomocysteine hydrolase (450 aa)	AdoHcyase_NAD	AdoHcyase				0.02	0	1	0	0	0	0	0	0	0
	ANID_01273	| ANID_01273 | Aspergillus nidulans FGSC A4 glycosyl hydrolase family 6 protein (405 aa)	GH6					0.43	0	0	0	83	6	6	0	0	0
	ANID_01285	| ANID_01285 | Aspergillus nidulans FGSC A4 endo-beta-1,4-glucanase (327 aa)	GH5					0.08	0	0	0	2	1	2	0	0	0
	ANID_01318	| ANID_01318 | Aspergillus nidulans FGSC A4 tyrosinase (385 aa)	Tyrosinase			1	229	0.22	4	2	0	0	0	0	0	0	0
	ANID_01320	| ANID_01320 | Aspergillus nidulans FGSC A4 conserved hypothetical protein (256 aa)	CE10			1	63	0.58	1	0	2	2	4	1	15	28	27
	ANID_01338	| ANID_01338 | Aspergillus nidulans FGSC A4 hypothetical protein (172 aa)						0.23	0	1	2	3	0	3	5	1	0
	ANID_01342	| ANID_01342 | Aspergillus nidulans FGSC A4 aminotransferase (387 aa)	Aminotran_5					0.06	0	0	0	1	0	0	3	0	0
	ANID_01426	| ANID_01426 | Aspergillus nidulans FGSC A4 carboxypeptidase S1 (555 aa)	Peptidase_S10					0.08	1	0	1	2	0	1	0	0	0
	ANID_01433	| ANID_01433 | Aspergillus nidulans FGSC A4 triacylglycerol lipase (541 aa)	CE10			2	374, 381	0.43	0	0	0	0	2	0	12	16	49
	ANID_01502	| ANID_01502 | Aspergillus nidulans FGSC A4 N-acetylglucosaminidase (604 aa)	GH20			1	503	0.45	3	0	0	3	10	12	109	69	207
	ANID_01602	| ANID_01602 | Aspergillus nidulans FGSC A4 endoglucanase B (358 aa)	AA9	CBM1				0.21	0	0	2	6	2	0	0	0	0
	ANID_01719	| ANID_01719 | Aspergillus nidulans FGSC A4 conserved hypothetical protein (384 aa)						0.09	0	6	4	0	0	0	0	0	0
	ANID_01772	| ANID_01772 | Aspergillus nidulans FGSC A4 feruloyl esterase (528 aa)	CE1	Tannase		3	86, 139, 356	0.55	1	0	8	9	8	12	13	33	33
	ANID_01792	| ANID_01792 | Aspergillus nidulans FGSC A4 GDSL Lipase/Acylhydrolase (342 aa)	CE16					0.29	0	0	0	0	2	2	9	11	18
	ANID_01799	| ANID_01799 | Aspergillus nidulans FGSC A4 secretory lipase (451 aa)	LIP					0.24	1	0	7	0	0	0	0	1	0
	ANID_01813	| ANID_01813 | Aspergillus nidulans FGSC A4 conserved hypothetical protein (160 aa)						0.31	5	0	1	0	0	0	3	0	1
	ANID_01818	| ANID_01818 | Aspergillus nidulans FGSC A4 xylanaseF1 (310 aa)	GH10					0.69	1	0	0	57	40	64	43	12	10
	ANID_01855	| ANID_01855 | Aspergillus nidulans FGSC A4 conserved hypothetical protein (382 aa)						0.12	2	1	2	1	1	1	0	1	0
	ANID_01870	| ANID_01870 | Aspergillus nidulans FGSC A4 xylanase D (308 aa)	GH43			1	87	0.31	2	2	3	1	1	3	4	3	5
	ANID_02017	| ANID_02017 | Aspergillus nidulans FGSC A4 alpha-glucosidase AgdA (993 aa)	GH31			1	432	0.21	0	1	2	4	6	5	9	3	3
	ANID_02018	| ANID_02018 | Aspergillus nidulans FGSC A4 alpha-amylase AmyA (492 aa)	GH13			2	39, 390	0.11	0	0	0	1	0	2	0	1	2
	ANID_02060	| ANID_02060 | Aspergillus nidulans FGSC A4 exo-arabinanase abnx-Penicillium chrysogenum (379 aa)	GH93					0.44	0	0	1	1	2	0	5	3	11
	ANID_02112	| ANID_02112 | Aspergillus nidulans FGSC A4 conserved hypothetical protein (410 aa)	Lactonase			2	45, 220	0.64	2	0	1	23	21	30	17	21	81
	ANID_02119	| ANID_02119 | Aspergillus nidulans FGSC A4 patched sphingolipid transporter (1272 aa)	Patched					0.06	1	0	1	0	0	0	4	3	2
	ANID_02217	| ANID_02217 | Aspergillus nidulans FGSC A4 beta-glucosidase (780 aa)	GH3					0.17	0	0	0	2	10	6	2	1	5
	ANID_02227	| ANID_02227 | Aspergillus nidulans FGSC A4 beta-glucosidase (839 aa)	GH3					0.09	0	0	0	3	1	3	0	0	0
	ANID_02237	| ANID_02237 | Aspergillus nidulans FGSC A4 carboxypeptidase S1 (612 aa)	Peptidase_S10			1	494	0.19	1	2	0	2	6	4	1	2	1
	ANID_02325	| ANID_02325 | Aspergillus nidulans FGSC A4 glycosyl hydrolase, family 92 protein (755 aa)	GH92			4	105, 112, 118, 261	0.29	0	0	0	1	3	0	7	11	17
	ANID_02359	| ANID_02359 | Aspergillus nidulans FGSC A4 beta-xylosidase (801 aa)	GH3			3	231, 673, 695	0.42	0	0	0	18	30	33	9	15	15
	ANID_02360	| ANID_02360 | Aspergillus nidulans FGSC A4 acid phosphatase (498 aa)	Metallophos	Metallophos_C		2	112, 166	0.28	0	0	1	0	1	0	2	1	7
	ANID_02366	| ANID_02366 | Aspergillus nidulans FGSC A4 conserved hypothetical protein (255 aa)	Trypsin					0.58	63	62	59	6	0	0	1	0	0
	ANID_02385	| ANID_02385 | Aspergillus nidulans FGSC A4 GPI anchored endo-1,3(4)-beta-glucanase (627 aa)	GH16					0.24	3	25	13	5	0	0	0	0	0
	ANID_02387	| ANID_02387 | Aspergillus nidulans FGSC A4 FAD binding domain-containing protein (503 aa)	AA7			1	260	0.37	5	4	2	0	2	3	1	9	13
	ANID_02388	| ANID_02388 | Aspergillus nidulans FGSC A4 conserved hypothetical protein (436 aa)	AA9			1	93	0.32	13	8	18	10	11	17	4	16	27
	ANID_02395	| ANID_02395 | Aspergillus nidulans FGSC A4 hydrolase (614 aa)	GH2			1	293	0.33	0	1	0	17	26	15	14	26	27
	ANID_02463	| ANID_02463 | Aspergillus nidulans FGSC A4 conserved hypothetical protein (1024 aa)	GH2					0.07	0	0	0	0	0	0	2	1	6
	ANID_02569	| ANID_02569 | Aspergillus nidulans FGSC A4 pectin lyase (380 aa)	PL1					0.18	0	0	0	9	0	3	0	0	0
	ANID_02572	| ANID_02572 | Aspergillus nidulans FGSC A4 secreted dipeptidyl peptidase DppV (723 aa)	CE10					0.1	0	0	0	0	0	0	2	0	2
	ANID_02574	| ANID_02574 | Aspergillus nidulans FGSC A4 conserved hypothetical protein (517 aa)	AA7			2	212, 330	0.39	0	0	0	1	0	0	2	11	16
	ANID_02582	| ANID_02582 | Aspergillus nidulans FGSC A4 conserved hypothetical protein (442 aa)						0.08	2	5	4	0	0	0	0	0	0
	ANID_02648	| ANID_02648 | Aspergillus nidulans FGSC A4 isoamyl alcohol oxidase (567 aa)	AA7			1	47	0.23	4	1	0	1	1	0	2	11	6
	ANID_02659	| ANID_02659 | Aspergillus nidulans FGSC A4 conserved hypothetical protein (831 aa)						0.05	0	0	0	1	0	2	0	4	0
	ANID_02702	| ANID_02702 | Aspergillus nidulans FGSC A4 predicted protein (228 aa)						0.19	2	17	16	0	1	0	0	1	0
	ANID_02704	| ANID_02704 | Aspergillus nidulans FGSC A4 conserved hypothetical protein (579 aa)	AA3					0.08	0	0	3	0	0	0	0	0	0
	ANID_02790	| ANID_02790 | Aspergillus nidulans FGSC A4 conserved hypothetical protein (397 aa)				1	356	0.16	0	0	1	0	4	1	0	0	1
	ANID_02828	| ANID_02828 | Aspergillus nidulans FGSC A4 beta-glucosidase (738 aa)	GH3			2	225, 365	0.45	0	1	7	83	81	74	61	61	86
	ANID_02834	| ANID_02834 | Aspergillus nidulans FGSC A4 conserved hypothetical protein (251 aa)	CE12					0.12	0	0	0	0	0	0	0	2	0
	ANID_02875	| ANID_02875 | Aspergillus nidulans FGSC A4 fructose-bisphosphate aldolase (361 aa)	F_bP_aldolase					0.04	0	0	0	0	0	0	1	0	0
	ANID_02903	| ANID_02903 | Aspergillus nidulans FGSC A4 pepsinogen (395 aa)	Asp					0.28	0	0	0	0	0	0	7	9	7
	ANID_02928	| ANID_02928 | Aspergillus nidulans FGSC A4 conserved hypothetical protein (731 aa)						0.08	12	0	0	0	0	0	0	0	0
	ANID_02936	| ANID_02936 | Aspergillus nidulans FGSC A4 alpha-mannosidase (1096 aa)	GH38					0.13	0	0	0	0	0	0	9	0	4
	ANID_02954	| ANID_02954 | Aspergillus nidulans FGSC A4 extracellular serine-rich protein (802 aa)				1	300	0.35	146	44	38	234	87	207	24	71	80
	ANID_03057	| ANID_03057 | Aspergillus nidulans FGSC A4 prenylcysteine lyase (555 aa)	Prenylcys_lyase	NAD_binding_8		1	292	0.11	0	0	0	0	0	0	0	1	1
	ANID_03083	| ANID_03083 | Aspergillus nidulans FGSC A4 FAD binding domain-containing protein (532 aa)	AA7					0.04	0	0	0	0	0	0	0	1	0
	ANID_03091	| ANID_03091 | Aspergillus nidulans FGSC A4 peptidase family M13 protein (785 aa)	Peptidase_M13	Peptidase_M13_N		1	640	0.05	0	0	0	0	0	0	1	3	0
	ANID_03112	| ANID_03112 | Aspergillus nidulans FGSC A4 UDP-galactopyranose mutase (533 aa)	NAD_binding_8					0.09	0	2	3	0	0	0	0	0	0
	ANID_03211	| ANID_03211 | Aspergillus nidulans FGSC A4 NPP1 domain-containing protein (248 aa)	NPP1					0.22	1	0	2	2	1	1	1	1	0
	ANID_03218	| ANID_03218 | Aspergillus nidulans FGSC A4 conserved hypothetical protein (149 aa)						0.14	0	0	0	0	0	0	2	0	0
	ANID_03229	| ANID_03229 | Aspergillus nidulans FGSC A4 choline dehydrogenase (612 aa)	AA3			2	187, 272	0.17	0	0	0	0	0	0	5	1	6
	ANID_03246	| ANID_03246 | Aspergillus nidulans FGSC A4 conserved hypothetical protein (199 aa)						0.11	0	0	0	0	0	0	2	0	0
	ANID_03262	| ANID_03262 | Aspergillus nidulans FGSC A4 conserved hypothetical protein (393 aa)				1	305	0.32	1	2	2	1	1	2	5	5	6
	ANID_03297	| ANID_03297 | Aspergillus nidulans FGSC A4 endo-beta-1,4-mannanase (410 aa)	GH5					0.04	0	0	0	0	1	0	0	0	0
	ANID_03351	| ANID_03351 | Aspergillus nidulans FGSC A4 conserved hypothetical protein (487 aa)	AA7			3	48, 259, 275	0.44	4	0	6	2	5	3	1	5	3
	ANID_03390	| ANID_03390 | Aspergillus nidulans FGSC A4 pectin methyl esterease (326 aa)	CE8					0.5	31	20	3	2	0	2	1	2	0
	ANID_03402	| ANID_03402 | Aspergillus nidulans FGSC A4 alpha-amylase (624 aa)	GH13	CBM20				0.25	6	0	1	0	0	0	7	18	12
	ANID_03418	| ANID_03418 | Aspergillus nidulans FGSC A4 endo-1,4-beta-glucanase (426 aa)	GH7					0.4	0	0	0	265	134	240	4	3	1
	ANID_03469	| ANID_03469 | Aspergillus nidulans FGSC A4 histone H2B (141 aa)	Histone					0.11	1	0	0	0	0	0	0	0	0
	ANID_03592	| ANID_03592 | Aspergillus nidulans FGSC A4 calnexin (562 aa)	Calreticulin			1	235	0.16	1	0	0	0	0	0	1	5	2
	ANID_03613	| ANID_03613 | Aspergillus nidulans FGSC A4 xylanase (226 aa)	GH11					0.4	0	0	0	110	75	125	77	13	128
	ANID_03790	| ANID_03790 | Aspergillus nidulans FGSC A4 alpha-1,3-glucanase/mutanase (494 aa)	GH71					0.08	0	0	0	0	3	1	1	1	3
	ANID_03860	| ANID_03860 | Aspergillus nidulans FGSC A4 endoglucanase (251 aa)	AA9					0.14	0	0	0	5	5	5	0	0	0
	ANID_03918	| ANID_03918 | Aspergillus nidulans FGSC A4 aminopeptidase (503 aa)	PA	Peptidase_M28				0.22	2	3	1	9	6	3	7	12	25
	ANID_04041	| ANID_04041 | Aspergillus nidulans FGSC A4 conserved hypothetical protein (194 aa)						0.34	0	1	0	5	2	6	4	3	13
	ANID_04055	| ANID_04055 | Aspergillus nidulans FGSC A4 acid phosphatase PHOa (407 aa)	Phosphoesterase			5	119, 150, 186, 315, 382	0.41	0	1	2	14	26	21	13	23	20
	ANID_04102	| ANID_04102 | Aspergillus nidulans FGSC A4 beta-glucosidase (854 aa)	GH3			4	62, 491, 642, 713	0.45	1	0	0	11	20	8	18	22	33
	ANID_04245	| ANID_04245 | Aspergillus nidulans FGSC A4 neutral/alkaline nonlysosomal ceramidase (759 aa)	Ceramidase_alk					0.2	0	0	0	3	7	3	3	5	2
	ANID_04260	| ANID_04260 | Aspergillus nidulans FGSC A4 conserved hypothetical protein (196 aa)						0.05	1	0	1	0	0	1	1	0	0
	ANID_04376	| ANID_04376 | Aspergillus nidulans FGSC A4 nadp-specific glutamate dehydrogenase (460 aa)	ELFV_dehydrog	ELFV_dehydrog_N				0.41	1	4	17	2	1	1	0	0	0
	ANID_04379	| ANID_04379 | Aspergillus nidulans FGSC A4 conserved hypothetical protein (285 aa)	DPBB_1					0.12	0	75	44	1	0	0	0	0	0
	ANID_04381	| ANID_04381 | Aspergillus nidulans FGSC A4 GPI anchored cell wall protein (175 aa)						0.17	3	12	9	0	0	0	0	0	0
	ANID_04390	| ANID_04390 | Aspergillus nidulans FGSC A4 GPI-anchored cell wall organization protein Ecm33 (397 aa)	Ecm33	LRR_5 (2x)		2	78, 209	0.16	7	18	12	0	1	0	0	0	0
	ANID_04515	| ANID_04515 | Aspergillus nidulans FGSC A4 probable glycosidase crf2 (436 aa)	GH16	CBM18				0.26	3	21	12	0	0	0	0	0	0
	ANID_04575	| ANID_04575 | Aspergillus nidulans FGSC A4 conserved hypothetical protein (358 aa)						0.19	62	17	13	1	0	3	0	1	0
	ANID_04700	| ANID_04700 | Aspergillus nidulans FGSC A4 endo-beta-1,3-glucanase (650 aa)	GH17					0.24	0	4	5	1	0	1	2	4	1
	ANID_04793	| ANID_04793 | Aspergillus nidulans FGSC A4 aspartate-semialdehyde dehydrogenase (364 aa)	Semialdhyde_dh	Semialdhyde_dhC				0.12	1	1	2	0	0	0	0	0	0
	ANID_04807	| ANID_04807 | Aspergillus nidulans FGSC A4 conserved hypothetical protein (327 aa)	DUF946					0.13	0	1	2	0	0	0	2	1	1
	ANID_04809	| ANID_04809 | Aspergillus nidulans FGSC A4 glutaminase A (689 aa)	DUF1793			1	506	0.42	0	1	0	34	44	50	13	54	82
	ANID_04825	| ANID_04825 | Aspergillus nidulans FGSC A4 LysM domain-containing protein (901 aa)	GH55					0.34	0	0	0	17	11	17	18	3	12
	ANID_04845	| ANID_04845 | Aspergillus nidulans FGSC A4 conserved hypothetical protein (376 aa)						0.09	0	0	0	0	0	0	2	0	0
	ANID_04852	| ANID_04852 | Aspergillus nidulans FGSC A4 exo-beta-1,3-glucanase (808 aa)	GH55					0.14	0	0	1	2	0	0	3	8	6
	ANID_04860	| ANID_04860 | Aspergillus nidulans FGSC A4 pectin methylesterase (390 aa)	CE8					0.04	0	0	0	0	0	0	0	2	0
	ANID_04871	| ANID_04871 | Aspergillus nidulans FGSC A4 chitinase (399 aa)	GH18					0.73	1	2	0	43	22	68	209	41	69
	ANID_04874	| ANID_04874 | Aspergillus nidulans FGSC A4 ribonuclease T2-like protein (418 aa)	Ribonuclease_T2					0.12	0	0	0	0	0	0	0	3	0
	ANID_04901	| ANID_04901 | Aspergillus nidulans FGSC A4 glutaminase (826 aa)	DUF1793					0.07	0	0	0	0	0	0	1	0	1
	ANID_05130	| ANID_05130 | Aspergillus nidulans FGSC A4 coproporphyrinogen III oxidase (455 aa)	Coprogen_oxidas					0.09	1	0	1	0	0	0	2	0	0
	ANID_05176	| ANID_05176 | Aspergillus nidulans FGSC A4 1,4-beta-D-glucan-cellobiohydrolyase (447 aa)	GH7			1	284	0.39	0	0	0	565	263	270	13	1	1
	ANID_05194	| ANID_05194 | Aspergillus nidulans FGSC A4 ABC transporter (1037 aa)	ABC_tran	ABC2_membrane				0.11	1	0	0	0	0	0	7	9	6
	ANID_05267	| ANID_05267 | Aspergillus nidulans FGSC A4 esterase (271 aa)	CE1					0.23	0	0	0	3	2	8	2	0	0
	ANID_05282	| ANID_05282 | Aspergillus nidulans FGSC A4 beta-1,4-glucan-cellobiohydrolyase (423 aa)	GH6	CBM1				0.21	0	0	0	17	21	27	0	0	0
	ANID_05311	| ANID_05311 | Aspergillus nidulans FGSC A4 tyrosinase (384 aa)	Tyrosinase			2	50, 228	0.4	53	15	7	2	5	1	1	11	15
	ANID_05320	| ANID_05320 | Aspergillus nidulans FGSC A4 conserved hypothetical protein (402 aa)	CE2					0.29	0	0	0	11	6	13	0	0	0
	ANID_05328	| ANID_05328 | Aspergillus nidulans FGSC A4 GPI anchored dioxygenase (397 aa)	Dioxygenase_C					0.08	2	0	1	0	0	0	0	0	0
	ANID_05463	| ANID_05463 | Aspergillus nidulans FGSC A4 starch binding domain-containing protein (386 aa)	CBM20			1	364	0.24	10	8	1	0	0	1	3	2	1
	ANID_05558	| ANID_05558 | Aspergillus nidulans FGSC A4 alkaline protease (404 aa)	Peptidase_S8	Inhibitor_I9				0.33	0	2	0	6	1	2	9	4	1
	ANID_05727	| ANID_05727 | Aspergillus nidulans FGSC A4 endo-beta-1,4-galactanase (351 aa)	GH53					0.34	5	0	4	7	3	11	3	3	2
	ANID_05749	| ANID_05749 | Aspergillus nidulans FGSC A4 peptidase (421 aa)	Peptidase_M20	M20_dimer				0.08	0	2	1	0	0	0	0	0	1
	ANID_05879	| ANID_05879 | Aspergillus nidulans FGSC A4 phosphatidylglycerol/phosphatidylinositol transfer protein (170 aa)	E1_DerP2_DerF2					0.11	1	0	0	1	1	0	3	1	0
	ANID_05939	| ANID_05939 | Aspergillus nidulans FGSC A4 5'-nucleotidase (583 aa)	Metallophos	5_nucleotid_C		3	145, 163, 215	0.15	1	0	0	0	0	0	0	3	3
	ANID_05942	| ANID_05942 | Aspergillus nidulans FGSC A4 conserved hypothetical protein (157 aa)						0.24	6	5	5	2	3	1	4	2	1
	ANID_05944	| ANID_05944 | Aspergillus nidulans FGSC A4 acetylcholinesterase (537 aa)	CE10					0.18	1	1	0	1	0	0	4	5	5
	ANID_05976	| ANID_05976 | Aspergillus nidulans FGSC A4 beta-glucosidase 2 (820 aa)	GH3					0.03	0	0	0	0	0	0	0	2	1
	ANID_06037	| ANID_06037 | Aspergillus nidulans FGSC A4 glucose-6-phosphate isomerase (554 aa)	PGI					0.21	0	4	5	1	0	1	3	0	0
	ANID_06093	| ANID_06093 | Aspergillus nidulans FGSC A4 acetylxylan esterase (307 aa)	CE1			1	263	0.25	0	0	0	25	3	25	7	2	6
	ANID_06103	| ANID_06103 | Aspergillus nidulans FGSC A4 starch binding domain-containing protein (329 aa)	Chitin_bind_3					0.29	4	0	2	0	0	0	2	4	1
	ANID_06106	| ANID_06106 | Aspergillus nidulans FGSC A4 pectate lyase (234 aa)	PL3					0.18	0	0	0	3	0	0	1	1	2
	ANID_06382	| ANID_06382 | Aspergillus nidulans FGSC A4 conserved hypothetical protein (631 aa)						0.16	0	0	0	2	2	2	10	1	2
	ANID_06405	| ANID_06405 | Aspergillus nidulans FGSC A4 secreted glycosyl hydrolase (247 aa)	GH25			1	183	0.32	0	10	1	0	0	0	0	1	0
	ANID_06422	| ANID_06422 | Aspergillus nidulans FGSC A4 fungal cellulose binding domain-containing protein (306 aa)	CE16					0.19	0	0	0	56	89	98	0	1	0
	ANID_06428	| ANID_06428 | Aspergillus nidulans FGSC A4 fungal cellulose binding domain-containing protein (232 aa)	AA9			1	69	0.33	0	0	0	13	38	16	0	0	0
	ANID_06438	| ANID_06438 | Aspergillus nidulans FGSC A4 dipeptidyl-peptidase IV (774 aa)	CE1			2	496, 671	0.3	0	0	0	4	3	0	5	11	9
	ANID_06470	| ANID_06470 | Aspergillus nidulans FGSC A4 N,O-diacetylmuramidase (217 aa)	GH25					0.24	0	2	0	1	0	2	2	1	2
	ANID_06473	| ANID_06473 | Aspergillus nidulans FGSC A4 conserved hypothetical protein (693 aa)				1	459	0.1	0	0	0	0	1	0	1	2	1
	ANID_06476	| ANID_06476 | Aspergillus nidulans FGSC A4 conserved hypothetical protein (135 aa)						0.29	0	0	0	6	2	6	0	0	0
	ANID_06525	| ANID_06525 | Aspergillus nidulans FGSC A4 NAD-dependent formate dehydrogenase AciA/Fdh (366 aa)	2-Hacid_dh	2-Hacid_dh_C				0.2	1	1	2	0	0	1	0	0	0
	ANID_06535	| ANID_06535 | Aspergillus nidulans FGSC A4 conserved hypothetical protein (217 aa)				1	51	0.73	61	65	69	92	10	55	65	34	97
	ANID_06620	| ANID_06620 | Aspergillus nidulans FGSC A4 conserved hypothetical protein (389 aa)	GH16			1	166	0.31	20	10	13	2	4	4	7	2	6
	ANID_06621	| ANID_06621 | Aspergillus nidulans FGSC A4 conserved hypothetical protein (384 aa)	Abhydrolase_6					0.4	9	11	2	2	4	1	1	3	6
	ANID_06635	| ANID_06635 | Aspergillus nidulans FGSC A4 laccase (610 aa)	AA1	Cu-oxidase (3x)		1	403	0.38	0	0	0	0	0	0	11	7	22
	ANID_06673	| ANID_06673 | Aspergillus nidulans FGSC A4 conserved hypothetical protein (808 aa)	GH95					0.26	0	0	0	1	4	1	4	11	9
	ANID_06697	| ANID_06697 | Aspergillus nidulans FGSC A4 SUN domain-containing protein (411 aa)	GH132					0.27	15	7	14	0	0	0	0	0	0
	ANID_06795	| ANID_06795 | Aspergillus nidulans FGSC A4 antigenic cell wall galactomannoprotein (189 aa)	HsbA					0.13	0	0	0	0	0	2	0	0	0
	ANID_06819	| ANID_06819 | Aspergillus nidulans FGSC A4 conserved hypothetical protein (308 aa)	GH16					0.37	11	12	13	27	15	45	15	20	14
	ANID_06927	| ANID_06927 | Aspergillus nidulans FGSC A4 conserved hypothetical protein (206 aa)	WSC					0.12	0	3	2	0	0	0	0	0	0
	ANID_07041	| ANID_07041 | Aspergillus nidulans FGSC A4 conserved hypothetical protein (822 aa)						0.03	1	1	2	0	0	0	0	0	0
	ANID_07046	| ANID_07046 | Aspergillus nidulans FGSC A4 carboxylesterase (580 aa)	CE10					0.09	0	0	0	0	0	0	2	5	2
	ANID_07087	| ANID_07087 | Aspergillus nidulans FGSC A4 conserved hypothetical protein (274 aa)						0.62	1	0	0	11	7	16	11	2	2
	ANID_07102	| ANID_07102 | Aspergillus nidulans FGSC A4 conserved hypothetical protein (173 aa)						0.34	2	0	0	0	1	2	0	2	1
	ANID_07135	| ANID_07135 | Aspergillus nidulans FGSC A4 rhamnogalacturonase B (531 aa)	PL4					0.12	0	0	0	3	2	2	0	0	0
	ANID_07151	| ANID_07151 | Aspergillus nidulans FGSC A4 conserved hypothetical protein (879 aa)	GH78	CBM67		3	36, 58, 586	0.24	0	0	0	0	0	0	3	12	11
	ANID_07152	| ANID_07152 | Aspergillus nidulans FGSC A4 alpha-galactosidase (641 aa)	GH27			1	532	0.35	0	0	0	16	21	18	5	8	8
	ANID_07159	| ANID_07159 | Aspergillus nidulans FGSC A4 tripeptidyl-peptidase (605 aa)	Peptidase_S8	Pro-kuma_activ				0.17	1	2	1	0	0	1	0	1	0
	ANID_07181	| ANID_07181 | Aspergillus nidulans FGSC A4 conserved hypothetical protein (453 aa)						0.27	0	1	1	3	0	3	1	1	5
	ANID_07214	| ANID_07214 | Aspergillus nidulans FGSC A4 conserved hypothetical protein (464 aa)	NAD_binding_8					0.1	1	3	1	0	0	0	0	0	0
	ANID_07230	| ANID_07230 | Aspergillus nidulans FGSC A4 cellobiose dehydrogenase (797 aa)	AA8			5	132, 299, 308, 620, 709	0.47	0	0	0	45	190	40	0	0	0
	ANID_07231	| ANID_07231 | Aspergillus nidulans FGSC A4 extracelular serine carboxypeptidase (520 aa)	Peptidase_S28			4	282, 294, 309, 312	0.42	2	0	4	3	6	5	6	13	6
	ANID_07269	| ANID_07269 | Aspergillus nidulans FGSC A4 conserved hypothetical protein (497 aa)	AA7			2	133, 460	0.61	27	10	21	19	25	19	21	29	32
	ANID_07275	| ANID_07275 | Aspergillus nidulans FGSC A4 xylosidase/glycosyl hydrolase (517 aa)	GH43			2	40, 382	0.32	0	0	0	24	7	24	4	7	4
	ANID_07307	| ANID_07307 | Aspergillus nidulans FGSC A4 DUF1237 domain-containing protein (538 aa)	GH125			1	68	0.26	0	0	4	2	8	8	5	4	8
	ANID_07331	| ANID_07331 | Aspergillus nidulans FGSC A4 cyanate hydratase (161 aa)	Cyanate_lyase					0.34	0	0	0	1	0	0	4	0	1
	ANID_07345	| ANID_07345 | Aspergillus nidulans FGSC A4 alpha/beta-glucosidase (895 aa)	GH31			1	536	0.03	0	0	0	0	1	0	0	0	1
	ANID_07349	| ANID_07349 | Aspergillus nidulans FGSC A4 mutanase (432 aa)	GH71					0.13	0	0	0	0	0	0	4	2	0
	ANID_07389	| ANID_07389 | Aspergillus nidulans FGSC A4 conserved hypothetical protein (581 aa)	AA1	Cu-oxidase (3x)		2	55, 472	0.18	0	0	0	4	14	7	0	2	3
	ANID_07396	| ANID_07396 | Aspergillus nidulans FGSC A4 beta-glucosidase (773 aa)	GH3			3	259, 438, 586	0.24	0	0	0	2	7	6	3	4	5
	ANID_07401	| ANID_07401 | Aspergillus nidulans FGSC A4 endo-1,4-beta-xylanase (382 aa)	GH10	CBM1		1	123	0.43	0	0	0	39	65	56	26	5	6
	ANID_07402	| ANID_07402 | Aspergillus nidulans FGSC A4 glucan 1,4-alpha-glucosidase (635 aa)	GH15	CBM20				0.24	15	3	0	2	0	0	0	3	0
	ANID_07511	| ANID_07511 | Aspergillus nidulans FGSC A4 1,3-beta-glucanosyltransferase (540 aa)	GH72	CBM43		2	36, 415	0.26	9	7	4	12	7	10	3	16	9
	ANID_07598	| ANID_07598 | Aspergillus nidulans FGSC A4 conserved hypothetical protein (257 aa)	GH131			1	72	0.18	0	0	0	36	17	33	1	0	0
	ANID_07619	| ANID_07619 | Aspergillus nidulans FGSC A4 antigenic thaumatin domain-containing protein (172 aa)						0.19	8	13	5	1	1	1	0	1	2
	ANID_07624	| ANID_07624 | Aspergillus nidulans FGSC A4 alpha-galactosidase 1 (456 aa)	GH27					0.23	12	3	23	1	0	0	0	1	2
	ANID_07646	| ANID_07646 | Aspergillus nidulans FGSC A4 pectate lyase (328 aa)	PL1					0.26	0	0	0	4	3	2	3	0	0
	ANID_07657	| ANID_07657 | Aspergillus nidulans FGSC A4 glycolipid-anchored surface protein 5 (456 aa)	GH72			2	249, 337	0.59	120	119	106	20	21	22	27	41	32
	ANID_07691	| ANID_07691 | Aspergillus nidulans FGSC A4 phosphoesterase superfamily protein (455 aa)	Phosphoesterase					0.44	0	1	1	17	31	36	4	9	13
	ANID_07781	| ANID_07781 | Aspergillus nidulans FGSC A4 arabinosidase (341 aa)	GH43			1	215	0.29	2	0	0	3	2	2	4	8	4
	ANID_07812	| ANID_07812 | Aspergillus nidulans FGSC A4 conserved hypothetical protein (640 aa)	AA3			2	444, 501	0.34	0	0	0	10	5	8	0	0	1
	ANID_07823	| ANID_07823 | Aspergillus nidulans FGSC A4 putative sterigmatocystin biosynthesis peroxidase stcC (302 aa)	AA2	Peroxidase_2				0.1	0	0	0	0	1	2	1	0	1
	ANID_07828	| ANID_07828 | Aspergillus nidulans FGSC A4 conserved hypothetical protein (375 aa)	GH105					0.22	0	0	0	0	0	0	4	8	7
	ANID_07832	| ANID_07832 | Aspergillus nidulans FGSC A4 choline dehydrogenase (648 aa)	AA3					0.31	4	5	4	0	2	1	1	0	2
	ANID_07836	| ANID_07836 | Aspergillus nidulans FGSC A4 cysteine-rich secreted protein (343 aa)						0.11	1	0	0	0	0	0	1	0	1
	ANID_07891	| ANID_07891 | Aspergillus nidulans FGSC A4 endoglucanase IV (368 aa)	AA9					0.13	0	2	2	1	0	0	0	0	0
	ANID_07900	| ANID_07900 | Aspergillus nidulans FGSC A4 conserved hypothetical protein (477 aa)	NAD_binding_8					0.03	0	0	1	0	0	0	0	0	0
	ANID_07908	| ANID_07908 | Aspergillus nidulans FGSC A4 alpha-L-arabinofuranosidase (326 aa)	GH62					0.46	0	0	0	222	43	170	74	50	27
	ANID_07912	| ANID_07912 | Aspergillus nidulans FGSC A4 conserved hypothetical protein (385 aa)	Tyrosinase					0.3	3	5	8	1	6	2	2	2	15
	ANID_07949	| ANID_07949 | Aspergillus nidulans FGSC A4 conserved hypothetical protein (837 aa)						0.09	0	0	0	0	0	0	3	2	5
	ANID_07950	| ANID_07950 | Aspergillus nidulans FGSC A4 beta-1,3-endoglucanase (466 aa)	GH17					0.37	195	148	131	95	17	48	74	54	29
	ANID_07962	| ANID_07962 | Aspergillus nidulans FGSC A4 metalloproteinase (355 aa)	Peptidase_M35					0.07	0	0	0	6	3	2	6	0	4
	ANID_07987	| ANID_07987 | Aspergillus nidulans FGSC A4 polyhydroxybutyrate depolymerase (378 aa)	CE1					0.08	0	0	0	0	0	0	1	0	2
	ANID_07998	| ANID_07998 | Aspergillus nidulans FGSC A4 conserved hypothetical protein (623 aa)	AA3			1	480	0.25	0	1	3	0	0	3	0	1	1
	ANID_08007	| ANID_08007 | Aspergillus nidulans FGSC A4 endo-alpha-1,5-arabinanase (321 aa)	GH43			1	126	0.3	2	5	5	8	10	20	36	53	29
	ANID_08068	| ANID_08068 | Aspergillus nidulans FGSC A4 extracellular endoglucanase (573 aa)	GH5	CBM46		1	275	0.23	0	0	0	5	16	13	0	0	0
	ANID_08086	| ANID_08086 | Aspergillus nidulans FGSC A4 conserved hypothetical protein (154 aa)	GPI-anchored			2	43, 73	0.78	22	11	10	3	10	9	14	24	36
	ANID_08145	| ANID_08145 | Aspergillus nidulans FGSC A4 conserved hypothetical protein (171 aa)	Cupin_5			2	40, 46	0.25	1	2	1	1	0	0	2	1	3
	ANID_08218	| ANID_08218 | Aspergillus nidulans FGSC A4 sulphydryl oxidase Sox patent-A1-Aspergillus niger (386 aa)	Pyr_redox_2					0.5	22	8	9	11	13	17	17	12	22
	ANID_08265	| ANID_08265 | Aspergillus nidulans FGSC A4 conserved hypothetical protein (234 aa)				1	62	0.2	2	5	2	0	0	0	0	0	1
	ANID_08333	| ANID_08333 | Aspergillus nidulans FGSC A4 PhiA protein (183 aa)				2	57, 107	0.56	29	26	24	6	2	1	23	11	61
	ANID_08389	| ANID_08389 | Aspergillus nidulans FGSC A4 histidine acid phosphatase (475 aa)	His_Phos_2			1	356	0.14	0	0	0	0	0	0	1	0	3
	ANID_08401	| ANID_08401 | Aspergillus nidulans FGSC A4 beta-xylosidase (764 aa)	GH3			4	63, 340, 408, 419	0.6	0	0	0	11	18	11	41	101	119
	ANID_08432	| ANID_08432 | Aspergillus nidulans FGSC A4 six-hairpin glycosidase (685 aa)				4	267, 283, 309, 552	0.23	0	0	2	8	8	4	1	5	1
	ANID_08445	| ANID_08445 | Aspergillus nidulans FGSC A4 aminopeptidase Y (504 aa)	PA	Peptidase_M28				0.35	1	2	7	13	22	10	27	73	86
	ANID_08477	| ANID_08477 | Aspergillus nidulans FGSC A4 arabinofuranosidase (547 aa)	GH43			1	438	0.34	0	0	0	3	13	4	7	12	8
	ANID_08484	| ANID_08484 | Aspergillus nidulans FGSC A4 predicted protein (483 aa)	HsbA					0.04	0	0	0	0	0	2	0	0	0
	ANID_08544	| ANID_08544 | Aspergillus nidulans FGSC A4 conserved hypothetical protein (265 aa)						0.17	0	0	2	0	0	0	0	0	0
	ANID_08546	| ANID_08546 | Aspergillus nidulans FGSC A4 phosphatidylglycerol specific phospholipase (509 aa)	Phosphoesterase					0.04	0	0	0	0	0	0	0	1	1
	ANID_08602	| ANID_08602 | Aspergillus nidulans FGSC A4 conserved hypothetical protein (438 aa)						0.07	1	5	1	2	2	5	1	7	3
	ANID_08730	| ANID_08730 | Aspergillus nidulans FGSC A4 N-acetylMuramoyl-L-alanine amidase (371 aa)				1	29	0.12	0	1	2	0	0	0	0	0	0
	ANID_08761	| ANID_08761 | Aspergillus nidulans FGSC A4 exo-polygalacturonase (435 aa)	GH28			4	113, 199, 292, 297	0.27	0	0	0	1	4	1	9	27	35
	ANID_08891	| ANID_08891 | Aspergillus nidulans FGSC A4 exopolygalacturonase (441 aa)	GH28			2	65, 230	0.27	0	0	0	0	0	0	3	7	4
	ANID_08908	| ANID_08908 | Aspergillus nidulans FGSC A4 conserved hypothetical protein (279 aa)	CE14					0.07	0	0	0	0	0	0	2	0	0
	ANID_08953	| ANID_08953 | Aspergillus nidulans FGSC A4 alpha-glucosidase B (956 aa)	GH31			3	188, 191, 843	0.39	22	1	0	0	0	0	21	49	46
	ANID_08977	| ANID_08977 | Aspergillus nidulans FGSC A4 conserved hypothetical protein (354 aa)	SGL					0.28	0	0	0	0	4	0	4	4	4
	ANID_09042	| ANID_09042 | Aspergillus nidulans FGSC A4 mutanase (643 aa)	GH71	CBM24				0.16	0	0	0	17	4	11	5	9	7
	ANID_09130	| ANID_09130 | Aspergillus nidulans FGSC A4 cholinesterase (729 aa)	CE10			1	79	0.22	1	0	1	2	6	0	3	7	4
	ANID_09156	| ANID_09156 | Aspergillus nidulans FGSC A4 endonuclease/exonuclease/phosphatase (607 aa)						0.17	1	0	0	1	0	0	0	6	1
	ANID_09183	| ANID_09183 | Aspergillus nidulans FGSC A4 beta-glucosidase (606 aa)	GH1			1	369	0.08	0	0	0	0	0	0	1	3	1
	ANID_09276	| ANID_09276 | Aspergillus nidulans FGSC A4 endo-1,4-beta-mannosidase (404 aa)	GH5	CBM1				0.26	0	0	0	7	4	11	0	1	0
	ANID_09286	| ANID_09286 | Aspergillus nidulans FGSC A4 alpha-glucuronidase (848 aa)	GH67			4	48, 315, 689, 769	0.45	0	0	0	1	1	0	28	40	71
	ANID_09287	| ANID_09287 | Aspergillus nidulans FGSC A4 lipolytic enzyme (433 aa)	CE3					0.31	0	0	0	1	15	1	11	15	10
	ANID_09339	| ANID_09339 | Aspergillus nidulans FGSC A4 catalase B (723 aa)	Catalase	Catalase-rel		2	118, 611	0.12	15	2	7	22	49	33	63	112	190
	ANID_09340	| ANID_09340 | Aspergillus nidulans FGSC A4 acid trehalase (1055 aa)	GH65			4	493, 644, 803, 903	0.13	0	0	1	0	0	1	5	3	3
	ANID_09361	| ANID_09361 | Aspergillus nidulans FGSC A4 conserved hypothetical protein (602 aa)						0.13	0	5	1	3	0	4	1	6	0
	ANID_09380	| ANID_09380 | Aspergillus nidulans FGSC A4 chitin deacetylase (238 aa)	CE4					0.37	0	0	0	1	2	3	40	2	16
	ANID_09383	| ANID_09383 | Aspergillus nidulans FGSC A4 cell wall glycosyl hydrolase YteR (379 aa)	GH105			2	55, 188	0.49	1	0	2	6	4	2	31	57	155
	ANID_09388	| ANID_09388 | Aspergillus nidulans FGSC A4 monoxygenase (341 aa)	Tyrosinase					0.24	6	4	3	0	3	1	6	12	7
	ANID_09402	| ANID_09402 | Aspergillus nidulans FGSC A4 Ser/Thr protein phosphatase (607 aa)	Metallophos					0.18	0	0	0	0	0	0	3	4	7
	ANID_10030	| ANID_10030 | Aspergillus nidulans FGSC A4 cerevisin (478 aa)	Peptidase_S8	Inhibitor_I9				0.47	27	14	14	10	3	5	37	27	11
	ANID_10150	| ANID_10150 | Aspergillus nidulans FGSC A4 1,3-beta-glucanosyltransferase Bgt1 (305 aa)	GH17					0.48	2	14	6	0	0	2	0	0	0
	ANID_10230	| ANID_10230 | Aspergillus nidulans FGSC A4 5'-methylthioadenosine phosphorylase (331 aa)	PNP_UDP_1					0.14	0	0	0	0	0	0	2	1	2
	ANID_10274	| ANID_10274 | Aspergillus nidulans FGSC A4 exo-rhamnogalacturonase B (425 aa)	GH28			2	34, 340	0.18	0	0	0	0	0	0	2	9	6
	ANID_10277	| ANID_10277 | Aspergillus nidulans FGSC A4 alpha-rhamnosidase (662 aa)	GH78					0.14	0	0	0	0	0	0	2	3	4
	ANID_10296	| ANID_10296 | Aspergillus nidulans FGSC A4 FAD dependent oxidoreductase (487 aa)	FAD_binding_2			1	388	0.21	6	1	1	0	0	0	0	0	0
	ANID_10311	| ANID_10311 | Aspergillus nidulans FGSC A4 IgE-binding protein (120 aa)	HsbA					0.61	8	1	3	0	0	0	0	0	0
	ANID_10318	| ANID_10318 | Aspergillus nidulans FGSC A4 conserved hypothetical protein (131 aa)	CFEM					0.17	0	2	2	0	0	0	0	0	0
	ANID_10351	| ANID_10351 | Aspergillus nidulans FGSC A4 aspartyl aminopeptidase (498 aa)	Peptidase_M18					0.27	0	0	0	0	0	0	11	0	2
	ANID_10419	| ANID_10419 | Aspergillus nidulans FGSC A4 endo-1,4-beta-glucanase (288 aa)	AA9					0.27	0	0	0	5	0	0	0	0	0
	ANID_10444	| ANID_10444 | Aspergillus nidulans FGSC A4 gamma-glutamyltranspeptidase (636 aa)	G_glu_transpept			5	312, 372, 526, 597, 616	0.38	4	4	2	7	20	19	11	13	7
	ANID_10482	| ANID_10482 | Aspergillus nidulans FGSC A4 beta-glucosidase (869 aa)	GH3			2	73, 726	0.31	0	0	0	0	0	2	4	23	9
	ANID_10563	| ANID_10563 | Aspergillus nidulans FGSC A4 alkaline phosphatase (607 aa)	Alk_phosphatase			1	248	0.46	9	2	7	8	9	9	18	21	20
	ANID_10577	| ANID_10577 | Aspergillus nidulans FGSC A4 dihydrolipoyl dehydrogenase (149 aa)	Pyr_redox_dim					0.3	0	0	0	0	0	0	1	0	0
	ANID_10919	| ANID_10919 | Aspergillus nidulans FGSC A4 endo-1,4-beta-xylanase D (414 aa)	GH43	CBM6				0.3	0	0	0	26	13	36	17	28	30
	ANID_10930	| ANID_10930 | Aspergillus nidulans FGSC A4 predicted protein (486 aa)	AA7					0.21	0	0	0	0	0	0	7	7	9
	ANID_11070	| ANID_11070 | Aspergillus nidulans FGSC A4 aspartyl aminopeptidase (520 aa)	Peptidase_M18					0.29	0	0	1	1	2	0	4	0	5
	ANID_11121	| ANID_11121 | Aspergillus nidulans FGSC A4 conserved hypothetical protein (729 aa)	Abhydrolase_1	Abhydrolase_4		1	161	0.05	0	0	1	0	0	0	0	0	0
	ANID_11143	| ANID_11143 | Aspergillus nidulans FGSC A4 glucoamylase (696 aa)	GH15	CBM20		1	428	0.13	0	1	0	3	5	2	0	5	4
	ANID_11152	| ANID_11152 | Aspergillus nidulans FGSC A4 1,3-beta-glucanosyltransferase (525 aa)	GH72	CBM43		2	54, 253	0.2	3	2	6	0	0	0	0	0	0
	ANID_11698	| ANID_11698 | Aspergillus nidulans FGSC A4 tripeptidyl peptidase SED3 (592 aa)	Peptidase_S8	Pro-kuma_activ				0.04	0	0	0	0	0	0	0	0	2
	ANID_11714	| ANID_11714 | Aspergillus nidulans FGSC A4 conserved hypothetical protein (162 aa)	DUF3237			1	69	0.48	0	0	0	1	3	4	0	0	9
	ANID_11778	| ANID_11778 | Aspergillus nidulans FGSC A4 fructan beta-fructosidase (548 aa)	GH32			2	403, 465	0.4	27	22	20	6	12	8	10	63	66
	ANID_11897	| ANID_11897 | Aspergillus nidulans FGSC A4 ribonuclease T2 (261 aa)	Ribonuclease_T2					0.31	2	0	0	2	1	3	1	8	4
	ANID_11920	| ANID_11920 | Aspergillus nidulans FGSC A4 conserved hypothetical protein (354 aa)	Tyrosinase					0.27	5	3	4	0	0	0	0	1	0
	ANID_11979	| ANID_11979 | Aspergillus nidulans FGSC A4 extracellular cell wall glucanase Crf1/allergen Asp F9 (329 aa)	GH16					0.13	2	1	0	0	0	0	0	0	0
	ANID_11981	| ANID_11981 | Aspergillus nidulans FGSC A4 conserved hypothetical protein (498 aa)	AA7			1	33	0.4	1	1	9	2	10	5	5	4	2
	ANID_12097	| ANID_12097 | Aspergillus nidulans FGSC A4 rhamnogalacturonan lyase (660 aa)	PL4			1	231	0.3	0	0	0	0	0	0	5	9	8
	ANID_12193	| ANID_12193 | Aspergillus nidulans FGSC A4 conserved hypothetical protein (327 aa)	CE10			1	169	0.18	0	0	0	3	0	2	0	0	0
	ANID_12420	| ANID_12420 | Aspergillus nidulans FGSC A4 class V chitinase (443 aa)	GH18					0.17	0	0	0	0	0	0	4	2	1
	ANID_12465	| ANID_12465 | Aspergillus nidulans FGSC A4 dihydrolipoamide dehydrogenase (419 aa)	Pyr_redox	Pyr_redox_dim	Pyr_redox_2			0.24	0	0	1	0	0	0	7	2	2
	¹ Number of N-glycosylated sites confirmed by LC-MS/MS.
