# Supplementary material for: Mapping N-linked glycosylation of carbohydrate-active enzymes in the secretome of Aspergillus nidulans grown on lignocellulose
Source: Biotechnol Biofuels. 2016 Aug 8;9:168. doi: 10.1186/s13068-016-0580-4 (PMC4977673; doi:10.1186/s13068-016-0580-4)
Supplement: Supplementary file 3 — 10.1186/s13068-016-0580-4 Identified CAZymes and spectrum counts. [file 13068_2016_580_MOESM3_ESM.xlsx]

## Sheet: Table S2
	Table S2. Identified CAZymes and spectrum counts.
							Total spectrum count
	CAZymes (67)	Accession Number	N-glyc sites¹	Position (Asn)²	Domain 1	Domain 2	Glucose A	Glucose B	Glucose C	SCB A	SCB B	SCB C	Xylan A	Xylan B	Xylan C
	| ANID_00393 | Aspergillus nidulans FGSC A4 glycosyl hydrolase family 76 protein (465 aa)	ANID_00393	1	205	GH76		0	0	1	1	1	0	0	2	1
	| ANID_00472 | Aspergillus nidulans FGSC A4 endo-1,3-beta-glucanase Engl1 (908 aa)	ANID_00472	2	219, 240	GH81		0	0	0	60	27	33	46	53	48
	| ANID_00558 | Aspergillus nidulans FGSC A4 beta glucanosyltransferase Gel2p (474 aa)	ANID_00558	2	313, 341	GH72		5	5	3	4	2	2	0	0	0
	| ANID_00787 | Aspergillus nidulans FGSC A4 alpha-1,2-mannosidase (506 aa)	ANID_00787	1	88	GH47		50	37	35	97	125	156	40	85	100
	| ANID_00941 | Aspergillus nidulans FGSC A4 alpha-glucosidase (874 aa)	ANID_00941	1	713	GH31		6	0	0	2	4	0	2	2	1
	| ANID_01320 | Aspergillus nidulans FGSC A4 conserved hypothetical protein (256 aa)	ANID_01320	1	63	CE10		1	0	2	2	4	1	15	28	27
	| ANID_01433 | Aspergillus nidulans FGSC A4 triacylglycerol lipase (541 aa)	ANID_01433	2	374, 381	CE10		0	0	0	0	2	0	12	16	49
	| ANID_01502 | Aspergillus nidulans FGSC A4 N-acetylglucosaminidase (604 aa)	ANID_01502	1	503	GH20		3	0	0	3	10	12	109	69	207
	| ANID_01772 | Aspergillus nidulans FGSC A4 feruloyl esterase (528 aa)	ANID_01772	3	86, 139, 356	CE1	Tannase	1	0	8	9	8	12	13	33	33
	| ANID_01870 | Aspergillus nidulans FGSC A4 xylanase D (308 aa)	ANID_01870	1	87	GH43		2	2	3	1	1	3	4	3	5
	| ANID_02017 | Aspergillus nidulans FGSC A4 alpha-glucosidase AgdA (993 aa)	ANID_02017	1	432	GH31		0	1	2	4	6	5	9	3	3
	| ANID_02018 | Aspergillus nidulans FGSC A4 alpha-amylase AmyA (492 aa)	ANID_02018	2	39, 390	GH13		0	0	0	1	0	2	0	1	2
	| ANID_02325 | Aspergillus nidulans FGSC A4 glycosyl hydrolase, family 92 protein (755 aa)	ANID_02325	4	105, 112, 118, 261	GH92		0	0	0	1	3	0	7	11	17
	| ANID_02359 | Aspergillus nidulans FGSC A4 beta-xylosidase (801 aa)	ANID_02359	3	231, 673, 695	GH3		0	0	0	18	30	33	9	15	15
	| ANID_02387 | Aspergillus nidulans FGSC A4 FAD binding domain-containing protein (503 aa)	ANID_02387	1	260	AA7		5	4	2	0	2	3	1	9	13
	| ANID_02388 | Aspergillus nidulans FGSC A4 conserved hypothetical protein (436 aa)	ANID_02388	1	93	AA9		13	8	18	10	11	17	4	16	27
	| ANID_02395 | Aspergillus nidulans FGSC A4 hydrolase (614 aa)	ANID_02395	1	293	GH2		0	1	0	17	26	15	14	26	27
	| ANID_02574 | Aspergillus nidulans FGSC A4 conserved hypothetical protein (517 aa)	ANID_02574	2	212, 330	AA7		0	0	0	1	0	0	2	11	16
	| ANID_02648 | Aspergillus nidulans FGSC A4 isoamyl alcohol oxidase (567 aa)	ANID_02648	1	47	AA7		4	1	0	1	1	0	2	11	6
	| ANID_02828 | Aspergillus nidulans FGSC A4 beta-glucosidase (738 aa)	ANID_02828	2	225, 365	GH3		0	1	7	83	81	74	61	61	86
	| ANID_03229 | Aspergillus nidulans FGSC A4 choline dehydrogenase (612 aa)	ANID_03229	2	187, 272	AA3		0	0	0	0	0	0	5	1	6
	| ANID_03351 | Aspergillus nidulans FGSC A4 conserved hypothetical protein (487 aa)	ANID_03351	3	48, 259, 275	AA7		4	0	6	2	5	3	1	5	3
	| ANID_04102 | Aspergillus nidulans FGSC A4 beta-glucosidase (854 aa)	ANID_04102	4	62, 491, 642, 713	GH3		1	0	0	11	20	8	18	22	33
	| ANID_05176 | Aspergillus nidulans FGSC A4 1,4-beta-D-glucan-cellobiohydrolyase (447 aa)	ANID_05176	1	284	GH7		0	0	0	565	263	270	13	1	1
	| ANID_05463 | Aspergillus nidulans FGSC A4 starch binding domain-containing protein (386 aa)	ANID_05463	1	364	CBM20		10	8	1	0	0	1	3	2	1
	| ANID_06093 | Aspergillus nidulans FGSC A4 acetylxylan esterase (307 aa)	ANID_06093	1	263	CE1		0	0	0	25	3	25	7	2	6
	| ANID_06405 | Aspergillus nidulans FGSC A4 secreted glycosyl hydrolase (247 aa)	ANID_06405	1	183	GH25		0	10	1	0	0	0	0	1	0
	| ANID_06428 | Aspergillus nidulans FGSC A4 fungal cellulose binding domain-containing protein (232 aa)	ANID_06428	1	69, 143	AA9		0	0	0	13	38	16	0	0	0
	| ANID_06438 | Aspergillus nidulans FGSC A4 dipeptidyl-peptidase IV (774 aa)	ANID_06438	2	496, 671	CE1		0	0	0	4	3	0	5	11	9
	| ANID_06620 | Aspergillus nidulans FGSC A4 conserved hypothetical protein (389 aa)	ANID_06620	1	166	GH16		20	10	13	2	4	4	7	2	6
	| ANID_06635 | Aspergillus nidulans FGSC A4 laccase (610 aa)	ANID_06635	1	403	AA1	Cu-oxidase (3x)	0	0	0	0	0	0	11	7	22
	| ANID_07151 | Aspergillus nidulans FGSC A4 conserved hypothetical protein (879 aa)	ANID_07151	3	36, 58, 586	GH78	CBM67	0	0	0	0	0	0	3	12	11
	| ANID_07152 | Aspergillus nidulans FGSC A4 alpha-galactosidase (641 aa)	ANID_07152	1	532	GH27		0	0	0	16	21	18	5	8	8
	| ANID_07230 | Aspergillus nidulans FGSC A4 cellobiose dehydrogenase (797 aa)	ANID_07230	5	132, 299, 308, 620, 709	AA8		0	0	0	45	190	40	0	0	0
	| ANID_07269 | Aspergillus nidulans FGSC A4 conserved hypothetical protein (497 aa)	ANID_07269	2	133, 460	AA7		27	10	21	19	25	19	21	29	32
	| ANID_07275 | Aspergillus nidulans FGSC A4 xylosidase/glycosyl hydrolase (517 aa)	ANID_07275	2	40, 382	GH43		0	0	0	24	7	24	4	7	4
	| ANID_07307 | Aspergillus nidulans FGSC A4 DUF1237 domain-containing protein (538 aa)	ANID_07307	1	68	GH125		0	0	4	2	8	8	5	4	8
	| ANID_07345 | Aspergillus nidulans FGSC A4 alpha/beta-glucosidase (895 aa)	ANID_07345	1	536	GH31		0	0	0	0	1	0	0	0	1
	| ANID_07389 | Aspergillus nidulans FGSC A4 conserved hypothetical protein (581 aa)	ANID_07389	2	55, 472	AA1	Cu-oxidase (3x)	0	0	0	4	14	7	0	2	3
	| ANID_07396 | Aspergillus nidulans FGSC A4 beta-glucosidase (773 aa)	ANID_07396	3	259, 438, 586	GH3		0	0	0	2	7	6	3	4	5
	| ANID_07401 | Aspergillus nidulans FGSC A4 endo-1,4-beta-xylanase (382 aa)	ANID_07401	1	123	GH10	CBM1	0	0	0	39	65	56	26	5	6
	| ANID_07511 | Aspergillus nidulans FGSC A4 1,3-beta-glucanosyltransferase (540 aa)	ANID_07511	2	36, 415	GH72	CBM43	9	7	4	12	7	10	3	16	9
	| ANID_07598 | Aspergillus nidulans FGSC A4 conserved hypothetical protein (257 aa)	ANID_07598	1	72	GH131		0	0	0	36	17	33	1	0	0
	| ANID_07657 | Aspergillus nidulans FGSC A4 glycolipid-anchored surface protein 5 (456 aa)	ANID_07657	2	249, 337	GH72		120	119	106	20	21	22	27	41	32
	| ANID_07781 | Aspergillus nidulans FGSC A4 arabinosidase (341 aa)	ANID_07781	1	215	GH43		2	0	0	3	2	2	4	8	4
	| ANID_07812 | Aspergillus nidulans FGSC A4 conserved hypothetical protein (640 aa)	ANID_07812	2	444, 501	AA3		0	0	0	10	5	8	0	0	1
	| ANID_07998 | Aspergillus nidulans FGSC A4 conserved hypothetical protein (623 aa)	ANID_07998	1	480	AA3		0	1	3	0	0	3	0	1	1
	| ANID_08007 | Aspergillus nidulans FGSC A4 endo-alpha-1,5-arabinanase (321 aa)	ANID_08007	1	126	GH43		2	5	5	8	10	20	36	53	29
	| ANID_08068 | Aspergillus nidulans FGSC A4 extracellular endoglucanase (573 aa)	ANID_08068	1	275	GH5	CBM46	0	0	0	5	16	13	0	0	0
	| ANID_08401 | Aspergillus nidulans FGSC A4 beta-xylosidase (764 aa)	ANID_08401	4	63, 340, 408, 419	GH3		0	0	0	11	18	11	41	101	119
	| ANID_08477 | Aspergillus nidulans FGSC A4 arabinofuranosidase (547 aa)	ANID_08477	1	438	GH43		0	0	0	3	13	4	7	12	8
	| ANID_08761 | Aspergillus nidulans FGSC A4 exo-polygalacturonase (435 aa)	ANID_08761	4	113, 199, 292, 297	GH28		0	0	0	1	4	1	9	27	35
	| ANID_08891 | Aspergillus nidulans FGSC A4 exopolygalacturonase (441 aa)	ANID_08891	2	65, 230	GH28		0	0	0	0	0	0	3	7	4
	| ANID_08953 | Aspergillus nidulans FGSC A4 alpha-glucosidase B (956 aa)	ANID_08953	3	188, 191, 843	GH31		22	1	0	0	0	0	21	49	46
	| ANID_09130 | Aspergillus nidulans FGSC A4 cholinesterase (729 aa)	ANID_09130	1	79	CE10		1	0	1	2	6	0	3	7	4
	| ANID_09183 | Aspergillus nidulans FGSC A4 beta-glucosidase (606 aa)	ANID_09183	1	369	GH1		0	0	0	0	0	0	1	3	1
	| ANID_09286 | Aspergillus nidulans FGSC A4 alpha-glucuronidase (848 aa)	ANID_09286	4	48, 315, 689, 769	GH67		0	0	0	1	1	0	28	40	71
	| ANID_09340 | Aspergillus nidulans FGSC A4 acid trehalase (1055 aa)	ANID_09340	4	493, 644, 803, 903	GH65		0	0	1	0	0	1	5	3	3
	| ANID_09383 | Aspergillus nidulans FGSC A4 cell wall glycosyl hydrolase YteR (379 aa)	ANID_09383	2	55, 188	GH105		1	0	2	6	4	2	31	57	155
	| ANID_10274 | Aspergillus nidulans FGSC A4 exo-rhamnogalacturonase B (425 aa)	ANID_10274	2	34, 340	GH28		0	0	0	0	0	0	2	9	6
	| ANID_10482 | Aspergillus nidulans FGSC A4 beta-glucosidase (869 aa)	ANID_10482	2	73, 726	GH3		0	0	0	0	0	2	4	23	9
	| ANID_11143 | Aspergillus nidulans FGSC A4 glucoamylase (696 aa)	ANID_11143	1	428	GH15	CBM20	0	1	0	3	5	2	0	5	4
	| ANID_11152 | Aspergillus nidulans FGSC A4 1,3-beta-glucanosyltransferase (525 aa)	ANID_11152	2	54, 253	GH72	CBM43	3	2	6	0	0	0	0	0	0
	| ANID_11778 | Aspergillus nidulans FGSC A4 fructan beta-fructosidase (548 aa)	ANID_11778	2	403, 465	GH32		27	22	20	6	12	8	10	63	66
	| ANID_11981 | Aspergillus nidulans FGSC A4 conserved hypothetical protein (498 aa)	ANID_11981	1	33	AA7		1	1	9	2	10	5	5	4	2
	| ANID_12097 | Aspergillus nidulans FGSC A4 rhamnogalacturonan lyase (660 aa)	ANID_12097	1	231	PL4		0	0	0	0	0	0	5	9	8
	| ANID_12193 | Aspergillus nidulans FGSC A4 conserved hypothetical protein (327 aa)	ANID_12193	1	169	CE10		0	0	0	3	0	2	0	0	0
	¹ Total number of N-glycosylated sites confirmed by LC-MS/MS.
	² Position of N-glycosylated asparagine confirmed by LC-MS/MS.
