# Supplementary material for: Mapping N-linked glycosylation of carbohydrate-active enzymes in the secretome of Aspergillus nidulans grown on lignocellulose
Source: Biotechnol Biofuels. 2016 Aug 8;9:168. doi: 10.1186/s13068-016-0580-4 (PMC4977673; doi:10.1186/s13068-016-0580-4)
Supplement: Supplementary file 4 — 10.1186/s13068-016-0580-4 Identified motifs on N-glycosylated sites. [file 13068_2016_580_MOESM4_ESM.xls]

## Sheet: Motifs report
				Table S3. Identified motifs on N-glycosylated sites.
				Modification	Motif1	Motif Score	Surrounding Sequence	Accession	N-glyc Site	Best Ambiguity score2	Localization Probability2
				HexNAc	......n.S....	25.13	WTFVWRNASDIST	ANID_08730	N29	1000	1
				HexNAc	......n.S....	25.13	WYQLVANSSDVLF	ANID_08761	N199	1000	1
				HexNAc	......n.S....	25.13	PYTVAKNSSDYGS	ANID_07396	N586	1000	1
				HexNAc	......n.S....	25.13	EQSFLYNASAPSA	ANID_03351	N275	40.35	1
				HexNAc	......n.S....	25.13	VRKNGVNSSNPIE	ANID_00472	N219	22.45	0.993
				HexNAc	......n.S....	25.13	WQPSSSNASAVTV	ANID_09340	N903	64.95	1
				HexNAc	......n.S....	25.13	ANTFRVNSSDSVL	ANID_07151	N58	1000	1
				HexNAc	......n.S....	25.13	QTYASHNGSLAEQ	ANID_11143	N428	1000	1
				HexNAc	......n.S....	25.13	EKHQPGNLSEATA	ANID_07812	N444	1000	1
				HexNAc	......n.S....	25.13	NDYPTGNYSLWLH	ANID_08086	N73	28.13	1
				HexNAc	......n.S....	25.13	CSYNRVNNSYACQ	ANID_07396	N259	33.98	1
				HexNAc	......n.S....	25.13	INAYSTNASAEPK	ANID_08891	N230	61.26	1
				HexNAc	......n.S....	25.13	VWESGPNRSYTVP	ANID_05463	N364	1000	1
				HexNAc	......n.S....	25.13	MNYGGGNTSADVR	ANID_06635	N403	22.07	0.998
				HexNAc	......n.S....	25.13	PNSATYNSSGSSY	ANID_03351	N48	48.91	1
				HexNAc	......n.S....	25.13	TEYPVGNVSVPGV	ANID_08432	N552	1000	1
				HexNAc	......n.S....	25.13	DIESWNNHSRLGN	ANID_02359	N231	27.96	0.998
				HexNAc	......n.S....	25.13	VHGHFSNGSTSGD	ANID_12097	N231	21.91	0.999
				HexNAc	......n.S....	25.13	KNVLVYNISMYNA	ANID_08761	N292	14.19	0.981
				HexNAc	......n.S....	25.13	ADAAVANSSKTYP	ANID_10482	N726	121.98	1
				HexNAc	......n.S....	25.13	WAYPKANVSMAEH	ANID_07230	N709	118.88	1
				HexNAc	......n.S....	25.13	TNLTIRNVSSVSL	ANID_04390	N209	1000	1
				HexNAc	......n.S....	25.13	YAPLHTNSSYVGG	ANID_02237	N494	1000	1
				HexNAc	......n.S....	25.13	RYSVLVNGSSPGP	ANID_07389	N55	1000	1
				HexNAc	......n.S....	25.13	DRISASNASQTSV	ANID_00558	N341	1000	1
				HexNAc	......n.S....	25.13	IECRTFNSSAVEQ	ANID_07307	N68	1000	1
				HexNAc	......n.S....	25.13	FTPENVNLSTHRL	ANID_10444	N372	26.31	1
				HexNAc	......n.S....	25.13	DRRASGNTSFDET	ANID_11778	N465	1000	1
				HexNAc	......n.S....	25.13	AATAHINSSTSGS	ANID_07152	N532	1000	1
				HexNAc	......n.S....	25.13	TATIHLNISSMAS	ANID_07275	N382	1000	1
				HexNAc	......n.S....	25.13	NSYRMGNTSFYGP	ANID_05176	N284	1000	1
				HexNAc	......n.S....	25.13	EEYALPNISYFEL	ANID_06438	N496	1000	1
				HexNAc	......n.S....	25.13	GYTTGDNASGPRN	ANID_08333	N107	1000	1
				HexNAc	......n.S....	25.13	MAVTTSNASEITL	ANID_01772	N86	1000	1
				HexNAc	......n.S....	25.13	RTEEFANYSVPVF	ANID_11152	N253	34.87	1
				HexNAc	......n.S....	25.13	NEAGLWNRSTFQY	ANID_07151	N586	31.78	0.999
				HexNAc	......n.S....	25.13	FLRIPANVSTVVD	ANID_04055	N119	1000	1
				HexNAc	......n.S....	25.13	VATFAANISDPKT	ANID_02387	N260	1000	1
				HexNAc	......n.S....	25.13	VKAAGYNASNTTL	ANID_07231	N309	1000	1
				HexNAc	......n.S....	25.13	HNVHRANHSSPDV	ANID_01058	N166	1000	1
				HexNAc	......n.S....	25.13	KHPAILNFSGIPW	ANID_01870	N87	64.98	1
				HexNAc	......n.S....	25.13	YNISMYNASDMAR	ANID_08761	N297	55.37	1
				HexNAc	......n.T....	36.45	FMLNTTNYTRTIY	ANID_08953	N191	30.77	0.999
				HexNAc	......n.T....	36.45	RFATLYNLTSELQ	ANID_02574	N330	1000	1
				HexNAc	......n.T....	36.45	KALQAANGTMTLE	ANID_10444	N312	1000	1
				HexNAc	......n.T....	36.45	ILEIVANKTGYVN	ANID_04055	N315	120.62	1
				HexNAc	......n.T....	36.45	GGDGLYNATANEI	ANID_07389	N472	47.31	1
				HexNAc	......n.T....	36.45	PGVEKQNGTGLDY	ANID_01318	N229	74.39	1
				HexNAc	......n.T....	36.45	YPTVDMNSTDFTE	ANID_12193	N169	1000	1
				HexNAc	......n.T....	36.45	PGPFTYNRTLADG	ANID_09286	N315	139.62	1
				HexNAc	......n.T....	36.45	RALKTANITFGAL	ANID_01218	N186	1000	1
				HexNAc	......n.T....	36.45	RIVNANNNTNVEL	ANID_02574	N212	14.02	0.919
				HexNAc	......n.T....	36.45	YSDPTWNATKWTI	ANID_01772	N356	1000	1
				HexNAc	......n.T....	36.45	LDREGTNSTTYLN	ANID_01320	N63	54.91	1
				HexNAc	......n.T....	36.45	FYVNNENVTYWDP	ANID_08432	N283	40	1
				HexNAc	......n.T....	36.45	SPVTEKNSTSVNA	ANID_00941	N713	81.69	1
				HexNAc	......n.T....	36.45	PSIGLWNGTMKPD	ANID_07230	N299	1000	1
				HexNAc	......n.T....	36.45	FDGTVSNWTQSAY	ANID_07151	N36	87.68	1
				HexNAc	......n.T....	36.45	GIPYYTNGTKDYY	ANID_11121	N161	57.3	1
				HexNAc	......n.T....	36.45	TSTGGANITSLSA	ANID_04390	N78	1000	1
				HexNAc	......n.T....	36.45	YSGPTENSTLTTG	ANID_08086	N43	59.35	1
				HexNAc	......n.T....	36.45	STRPFPNATRYWR	ANID_01433	N381	1000	1
				HexNAc	......n.T....	36.45	AVWQIRNETEVNR	ANID_05939	N215	78.33	1
				HexNAc	......n.T....	36.45	SEYKNPNSTLDEA	ANID_07598	N72	18.58	0.991
				HexNAc	......n.T....	36.45	DRMRALNGTTMYT	ANID_00231	N284	23.83	0.996
				HexNAc	......n.T....	36.45	AGLPKQNATCEGT	ANID_08333	N57	1000	1
				HexNAc	......n.T....	36.45	AAGSLSNKTMNTD	ANID_07345	N536	107.16	1
				HexNAc	......n.T....	36.45	TINPALNHTTIGR	ANID_02360	N166	33.81	1
				HexNAc	......n.T....	36.45	GTQPTYNYTSPFP	ANID_04055	N382	1000	1
				HexNAc	......n.T....	36.45	MTGRFPNTTVTYD	ANID_03229	N187	101.26	1
				HexNAc	......n.T....	36.45	ILSLPANSTRNLG	ANID_11778	N403	1000	1
				HexNAc	......n.T....	36.45	RGTVTINTTNTAD	ANID_07812	N501	28.73	1
				HexNAc	......n.T....	36.45	QQDYTTNSTSSSD	ANID_11152	N54	1000	1
				HexNAc	......n.T....	36.45	AIVTHPNGTTFFI	ANID_10444	N526	1000	1
				HexNAc	......n.T....	36.45	GRIQFTNDTDYWQ	ANID_08761	N113	127.03	1
				HexNAc	......n.T....	36.45	TIRSSHNDTDDVS	ANID_08891	N65	1000	1
				HexNAc	......n.T....	36.45	RRRQIKNFTHFDD	ANID_04055	N186	1000	1
				HexNAc	......n.T....	36.45	PRFSGNNGTGEEG	ANID_06620	N166	11.06	0.927
				HexNAc	......n.T....	36.45	MKPDWLNGTDLTR	ANID_07230	N308	1000	1
				HexNAc	......n.T....	36.45	QSLKTTNLTVYLH	ANID_03229	N272	1000	1
				HexNAc	......n.T....	36.45	FDQAIGNSTWRLF	ANID_09286	N769	98.53	1
				HexNAc	......n.T....	36.45	SPQEVQNDTPVAG	ANID_06093	N263	55.21	1
				HexNAc	......n.T....	36.45	TYTGSKNATYIDP	ANID_09340	N493	1000	1
				HexNAc	......n.T....	36.45	WALDKVNKTASES	ANID_04102	N491	78.02	1
				HexNAc	......n.T....	36.45	EGDGGYNKTGGAN	ANID_07657	N337	189.46	1
				HexNAc	......n.T....	36.45	NYDFTLNLTNAQA	ANID_01502	N503	56.34	1
				HexNAc	......n.T....	36.45	RANVQLNHTVTSI	ANID_03057	N292	70.03	1
				HexNAc	......n.T....	36.45	VQQYLWNTTFNHF	ANID_08432	N267	47.31	1
				HexNAc	......n.T....	36.45	TSGSWTNTTLTAA	ANID_07401	N123	34.87	1
				HexNAc	......n.T....	36.45	ASVTDTNTTKAIA	ANID_02954	N300	1000	1
				HexNAc	......n.T....	36.45	RSDLYKNGTLYVG	ANID_07396	N438	14.66	0.915
				HexNAc	......n.T....	36.45	RCHFLPNTTDGSC	ANID_10563	N248	1000	1
				HexNAc	......n.T....	36.45	SEVESLNETIKNY	ANID_05939	N163	1000	1
				HexNAc	......n.T....	36.45	FRHYCDNITSTEP	ANID_07231	N282	52.1	1
				HexNAc	......n.T....	36.45	TALVYVNTTAGPA	ANID_02359	N695	1000	1
				HexNAc	......n.T....	36.45	QKADAVNGTYGAY	ANID_07511	N415	1000	1
				HexNAc	......n.T....	36.45	AKWNALNSTVGGR	ANID_02648	N47	54.7	1
				HexNAc	......n.T....	36.45	CSYNKINGTWACE	ANID_02828	N225	181.16	1
				HexNAc	......n.T....	36.45	YYLQDVNSTRPFP	ANID_01433	N374	1000	1
				HexNAc	......n.T....	36.45	YKIVSTNSTVDHF	ANID_02360	N112	1000	1
				HexNAc	......n.T....	36.45	SPNLQPNWTDHGA	ANID_08007	N126	35.13	1
				HexNAc	......n.T....	36.45	WDQKVKNFTGYGL	ANID_07657	N249	123.87	1
				HexNAc	......n.T....	36.45	GANNGHNGTSGEP	ANID_01772	N139	55.63	1
				HexNAc	......n.T....	36.45	AGYNASNTTLLSS	ANID_07231	N312	1000	1
				HexNAc	......n.T....	36.45	RQGLISNETLDAA	ANID_08401	N340	1000	1
				HexNAc	......n.T....	36.45	IPIVGGNFTGPRL	ANID_11714	N69	1000	1
				HexNAc	......n.T....	36.45	SLLPKDNTTVYGG	ANID_01131	N49	1000	1
				HexNAc	......n.T....	36.45	TNAEGYNTTAIRH	ANID_06438	N671	75.87	1
				HexNAc	......n.T....	36.45	LTLKQSNNTYSLA	ANID_02112	N45	14.02	0.986
				HexNAc	......n.T....	36.45	PGTTFKNLTTFGI	ANID_08265	N62	1000	1
				HexNAc	......n.T....	36.45	DTPNLYNITVTLG	ANID_02395	N293	36.81	1
				HexNAc	......n.T....	36.45	FLGTQTNATFTHP	ANID_00472	N240	1000	1
				HexNAc	......n.T....	36.45	GPEACGNLTQLLG	ANID_11981	N33	1000	1
				HexNAc	......n.T....	36.45	TVVFNANRTQVTL	ANID_07269	N133	26.67	1
				HexNAc	......n.T....	36.45	SYGDFSNITAASF	ANID_09339	N118	1000	1
				HexNAc	......n.T....	36.45	QQKTLLNFTATVK	ANID_02359	N673	1000	1
				HexNAc	......n.T....	36.45	MAARGHNVTWMAP	ANID_10444	N597	1000	1
				HexNAc	......n.T....	36.45	AIRVLPNGTFEAA	ANID_10444	N616	1000	1
				HexNAc	......n.T....	36.45	TLAEKVNLTTGTG	ANID_10482	N73	1000	1
				HexNAc	......n.T....	36.45	LIGPFINFTTELQ	ANID_08401	N419	33.87	1
				HexNAc	......n.T....	36.45	GRTAFGNWTLSDP	ANID_10296	N388	1000	1
				HexNAc	......n.T....	36.45	PISAQSNYTHTVL	ANID_09340	N803	1000	1
				HexNAc	......n.T....	36.45	VKPRYFNSTCTPH	ANID_05311	N50	101.61	1
				HexNAc	......n.T....	36.45	PLYPANNATALLP	ANID_07231	N294	11.1	0.956
				HexNAc	......n.T....	36.45	TLPLKANGTLALI	ANID_08401	N408	31.82	1
				HexNAc	......n.T....	36.45	TLDEKVNLTTGTG	ANID_04102	N62	1000	1
				HexNAc	......n.T....	36.45	AFWKFKNSTVDPY	ANID_03351	N259	83.51	1
				HexNAc	......n.T....	36.45	ITNPLSNITVARN	ANID_02325	N112	11.72	0.954
				HexNAc	......n.T....	36.45	DGVTAQNGTGLDY	ANID_05311	N228	24.78	0.999
				HexNAc	......n.T....	36.45	TAIMMRNATIVNQ	ANID_00787	N88	32.32	1
				HexNAc	......n.T....	36.45	IDIIRVNDTFYYS	ANID_07275	N40	43	1
				HexNAc	......n.T....	36.45	ASAPAANRTELAH	ANID_09130	N79	1000	1
				HexNAc	......n.T....	36.45	LEYTTMNGTAAVK	ANID_09340	N644	64.17	1
				HexNAc	......n.T....	36.45	TLEEKINNTGHEA	ANID_08401	N63	17.08	0.998
				HexNAc	......n.T....	36.45	PSVYSGNATLTQI	ANID_07230	N132	1000	1
				HexNAc	......n.T....	36.45	KLFYSNNGTEFFI	ANID_07511	N36	13.8	0.96
				HexNAc	......n.T....	36.45	DASTNGNATETLP	ANID_06428	N69	42.28	1
				HexNAc	......n.T....	36.45	RDEVINNRTFVEG	ANID_03262	N305	20	0.99
				HexNAc	......n.T....	36.45	DGAAVKNGTLLED	ANID_03592	N235	63.65	1
				HexNAc	......n.T....	36.45	NACPSLNYTLGGG	ANID_02112	N220	49.8	1
				HexNAc	......n.T....	36.45	QVTGSDNVTRQLQ	ANID_07230	N620	147.98	1
				HexNAc	......n.T....	36.45	TYINLGNETAIDL	ANID_07781	N215	14.08	0.962
				HexNAc	......n.T....	36.45	SDSFMLNTTNYTR	ANID_08953	N188	20.37	0.993
				HexNAc	......n.T....	36.45	KSQSCANATDFVS	ANID_06535	N51	1000	1
				HexNAc	......n.T....	36.45	YMKPVANATSDNN	ANID_02388	N93	71.64	1
				HexNAc	......n.T....	36.45	FIYPWINSTDLKE	ANID_04102	N713	1000	1
				HexNAc	......n.T....	36.45	RHFDRTNQTPIYE	ANID_04102	N642	1000	1
				HexNAc	......n.T....	36.45	NITVARNGTDEAE	ANID_02325	N118	1000	1
				HexNAc	......n.T....	36.45	QRIESANTTTALR	ANID_08953	N843	1000	1
				HexNAc	......n.T....	36.45	FAGPLANQTNLAL	ANID_04809	N506	15.26	0.968
				HexNAc	......n.T....	36.45	GGVFSFNDTEVIS	ANID_02325	N261	1000	1
				HexNAc	......n.T.T..	44.96	FMLNTTNYTRTIY	ANID_08953	N191	30.77	0.999
				HexNAc	......n.T.T..	44.96	KALQAANGTMTLE	ANID_10444	N312	1000	1
				HexNAc	......n.T.T..	44.96	YSGPTENSTLTTG	ANID_08086	N43	59.35	1
				HexNAc	......n.T.T..	44.96	MTGRFPNTTVTYD	ANID_03229	N187	101.26	1
				HexNAc	......n.T.T..	44.96	RGTVTINTTNTAD	ANID_07812	N501	28.73	1
				HexNAc	......n.T.T..	44.96	RANVQLNHTVTSI	ANID_03057	N292	70.03	1
				HexNAc	......n.T.T..	44.96	TSGSWTNTTLTAA	ANID_07401	N123	34.87	1
				HexNAc	......n.T.T..	44.96	FRHYCDNITSTEP	ANID_07231	N282	52.1	1
				HexNAc	......n.T.T..	44.96	DTPNLYNITVTLG	ANID_02395	N293	36.81	1
				HexNAc	......n.T.T..	44.96	FLGTQTNATFTHP	ANID_00472	N240	1000	1
				HexNAc	......n.T.T..	44.96	QQKTLLNFTATVK	ANID_02359	N673	1000	1
				HexNAc	......n.T.T..	44.96	PISAQSNYTHTVL	ANID_09340	N803	1000	1
				HexNAc	......n.T.T..	44.96	VKPRYFNSTCTPH	ANID_05311	N50	101.61	1
				HexNAc	......n.T.T..	44.96	PSVYSGNATLTQI	ANID_07230	N132	1000	1
				HexNAc	......n.T.T..	44.96	DASTNGNATETLP	ANID_06428	N69	42.28	1
				HexNAc	......nGT....	62.11	KALQAANGTMTLE	ANID_10444	N312	1000	1
				HexNAc	......nGT....	62.11	PGVEKQNGTGLDY	ANID_01318	N229	74.39	1
				HexNAc	......nGT....	62.11	PSIGLWNGTMKPD	ANID_07230	N299	1000	1
				HexNAc	......nGT....	62.11	GIPYYTNGTKDYY	ANID_11121	N161	57.3	1
				HexNAc	......nGT....	62.11	DRMRALNGTTMYT	ANID_00231	N284	23.83	0.996
				HexNAc	......nGT....	62.11	AIVTHPNGTTFFI	ANID_10444	N526	1000	1
				HexNAc	......nGT....	62.11	PRFSGNNGTGEEG	ANID_06620	N166	11.06	0.927
				HexNAc	......nGT....	62.11	MKPDWLNGTDLTR	ANID_07230	N308	1000	1
				HexNAc	......nGT....	62.11	RSDLYKNGTLYVG	ANID_07396	N438	14.66	0.915
				HexNAc	......nGT....	62.11	QKADAVNGTYGAY	ANID_07511	N415	1000	1
				HexNAc	......nGT....	62.11	CSYNKINGTWACE	ANID_02828	N225	181.16	1
				HexNAc	......nGT....	62.11	GANNGHNGTSGEP	ANID_01772	N139	55.63	1
				HexNAc	......nGT....	62.11	AIRVLPNGTFEAA	ANID_10444	N616	1000	1
				HexNAc	......nGT....	62.11	TLPLKANGTLALI	ANID_08401	N408	31.82	1
				HexNAc	......nGT....	62.11	DGVTAQNGTGLDY	ANID_05311	N228	24.78	0.999
				HexNAc	......nGT....	62.11	LEYTTMNGTAAVK	ANID_09340	N644	64.17	1
				HexNAc	......nGT....	62.11	KLFYSNNGTEFFI	ANID_07511	N36	13.8	0.96
				HexNAc	......nGT....	62.11	DGAAVKNGTLLED	ANID_03592	N235	63.65	1
				HexNAc	......nGT....	62.11	NITVARNGTDEAE	ANID_02325	N118	1000	1
				HexNAc	......nST....	30.92	YPTVDMNSTDFTE	ANID_12193	N169	1000	1
				HexNAc	......nST....	30.92	LDREGTNSTTYLN	ANID_01320	N63	54.91	1
				HexNAc	......nST....	30.92	SPVTEKNSTSVNA	ANID_00941	N713	81.69	1
				HexNAc	......nST....	30.92	YSGPTENSTLTTG	ANID_08086	N43	59.35	1
				HexNAc	......nST....	30.92	SEYKNPNSTLDEA	ANID_07598	N72	18.58	0.991
				HexNAc	......nST....	30.92	ILSLPANSTRNLG	ANID_11778	N403	1000	1
				HexNAc	......nST....	30.92	QQDYTTNSTSSSD	ANID_11152	N54	1000	1
				HexNAc	......nST....	30.92	FDQAIGNSTWRLF	ANID_09286	N769	98.53	1
				HexNAc	......nST....	30.92	AKWNALNSTVGGR	ANID_02648	N47	54.7	1
				HexNAc	......nST....	30.92	YYLQDVNSTRPFP	ANID_01433	N374	1000	1
				HexNAc	......nST....	30.92	YKIVSTNSTVDHF	ANID_02360	N112	1000	1
				HexNAc	......nST....	30.92	VKPRYFNSTCTPH	ANID_05311	N50	101.61	1
				HexNAc	......nST....	30.92	AFWKFKNSTVDPY	ANID_03351	N259	83.51	1
				HexNAc	......nST....	30.92	FIYPWINSTDLKE	ANID_04102	N713	1000	1
				HexNAc	......nTT....	45.41	MTGRFPNTTVTYD	ANID_03229	N187	101.26	1
				HexNAc	......nTT....	45.41	RGTVTINTTNTAD	ANID_07812	N501	28.73	1
				HexNAc	......nTT....	45.41	VQQYLWNTTFNHF	ANID_08432	N267	47.31	1
				HexNAc	......nTT....	45.41	TSGSWTNTTLTAA	ANID_07401	N123	34.87	1
				HexNAc	......nTT....	45.41	ASVTDTNTTKAIA	ANID_02954	N300	1000	1
				HexNAc	......nTT....	45.41	RCHFLPNTTDGSC	ANID_10563	N248	1000	1
				HexNAc	......nTT....	45.41	TALVYVNTTAGPA	ANID_02359	N695	1000	1
				HexNAc	......nTT....	45.41	AGYNASNTTLLSS	ANID_07231	N312	1000	1
				HexNAc	......nTT....	45.41	SLLPKDNTTVYGG	ANID_01131	N49	1000	1
				HexNAc	......nTT....	45.41	TNAEGYNTTAIRH	ANID_06438	N671	75.87	1
				HexNAc	......nTT....	45.41	SDSFMLNTTNYTR	ANID_08953	N188	20.37	0.993
				HexNAc	......nTT....	45.41	QRIESANTTTALR	ANID_08953	N843	1000	1
				HexNAc	...P..n.T....	56.65	YSDPTWNATKWTI	ANID_01772	N356	1000	1
				HexNAc	...P..n.T....	56.65	YSGPTENSTLTTG	ANID_08086	N43	59.35	1
				HexNAc	...P..n.T....	56.65	STRPFPNATRYWR	ANID_01433	N381	1000	1
				HexNAc	...P..n.T....	56.65	AGLPKQNATCEGT	ANID_08333	N57	1000	1
				HexNAc	...P..n.T....	56.65	TINPALNHTTIGR	ANID_02360	N166	33.81	1
				HexNAc	...P..n.T....	56.65	GTQPTYNYTSPFP	ANID_04055	N382	1000	1
				HexNAc	...P..n.T....	56.65	SLLPKDNTTVYGG	ANID_01131	N49	1000	1
				HexNAc	...P..n.T....	56.65	LIGPFINFTTELQ	ANID_08401	N419	33.87	1
				HexNAc	...P..n.T....	56.65	PLYPANNATALLP	ANID_07231	N294	11.1	0.956
				HexNAc	...P..n.T....	56.65	ITNPLSNITVARN	ANID_02325	N112	11.72	0.954
				HexNAc	...P..n.T....	56.65	ASAPAANRTELAH	ANID_09130	N79	1000	1
				HexNAc	...P..n.T....	56.65	NACPSLNYTLGGG	ANID_02112	N220	49.8	1
				HexNAc	...P..n.T....	56.65	YMKPVANATSDNN	ANID_02388	N93	71.64	1
				HexNAc	...P..n.T....	56.65	FIYPWINSTDLKE	ANID_04102	N713	1000	1
				HexNAc	...P..n.T....	56.65	FAGPLANQTNLAL	ANID_04809	N506	15.26	0.968
				HexNAc	T.....n.T....	37.4	TSTGGANITSLSA	ANID_04390	N78	1000	1
				HexNAc	T.....n.T....	37.4	TINPALNHTTIGR	ANID_02360	N166	33.81	1
				HexNAc	T.....n.T....	37.4	TIRSSHNDTDDVS	ANID_08891	N65	1000	1
				HexNAc	T.....n.T....	37.4	TYTGSKNATYIDP	ANID_09340	N493	1000	1
				HexNAc	T.....n.T....	37.4	TSGSWTNTTLTAA	ANID_07401	N123	34.87	1
				HexNAc	T.....n.T....	37.4	TALVYVNTTAGPA	ANID_02359	N695	1000	1
				HexNAc	T.....n.T....	37.4	TNAEGYNTTAIRH	ANID_06438	N671	75.87	1
				HexNAc	T.....n.T....	37.4	TVVFNANRTQVTL	ANID_07269	N133	26.67	1
				HexNAc	T.....n.T....	37.4	TLAEKVNLTTGTG	ANID_10482	N73	1000	1
				HexNAc	T.....n.T....	37.4	TLPLKANGTLALI	ANID_08401	N408	31.82	1
				HexNAc	T.....n.T....	37.4	TLDEKVNLTTGTG	ANID_04102	N62	1000	1
				HexNAc	T.....n.T....	37.4	TAIMMRNATIVNQ	ANID_00787	N88	32.32	1
				HexNAc	T.....n.T....	37.4	TLEEKINNTGHEA	ANID_08401	N63	17.08	0.998
				HexNAc	T.....n.T....	37.4	TYINLGNETAIDL	ANID_07781	N215	14.08	0.962
				1To measure the probability that a specific amino acid appears with a motif, Scaffold PTM uses a background with all proteins loaded into the program. 2The Ambiguity score (Ascore) is calculated using the algorithm developed by Beausoleil et al. Scaffold PTM re-analyzes existing search engine results of previous searches done with Mascot. The new analysis best matches the observed spectrum for PT…
