# Supplementary material for: Mapping N-linked glycosylation of carbohydrate-active enzymes in the secretome of Aspergillus nidulans grown on lignocellulose
Source: Biotechnol Biofuels. 2016 Aug 8;9:168. doi: 10.1186/s13068-016-0580-4 (PMC4977673; doi:10.1186/s13068-016-0580-4)
Supplement: Supplementary file 5 — 10.1186/s13068-016-0580-4 N-linked glycans released from glycoproteins secreted by A. nidulans detected by MALDI TOF/TOF MS. [file 13068_2016_580_MOESM5_ESM.xlsx]

## Sheet: Table S4
		Table S4. N-linked glycans from glycoproteins secreted by A. nidulans detected by MALDI TOF/TOF MS.
		Assignment	m/z	Glucose			SCB1			Xylan
				Rep1	Rep2	Rep3	Rep1	Rep2	Rep3	Rep1	Rep2	Rep3
		Hex5HexNAc2	1579.8	32.8%	40.7%	28.1%	21.8%	43.1%	56.4%	14.8%	23.7%	25.7%
		Hex6HexNAc2	1783.9	28.2%	20.4%	26.6%	18.3%	21.2%	19.1%	17.3%	23.0%	20.0%
		Hex7HexNAc2	1988.0	12.2%	13.2%	13.8%	14.0%	13.8%	10.5%	14.7%	15.2%	14.1%
		Hex8HexNAc2	2192.0	14.5%	16.1%	16.4%	19.2%	11.9%	7.9%	22.0%	18.3%	18.2%
		Hex9HexNAc2	2396.2	9.5%	7.8%	9.9%	20.0%	7.2%	4.6%	25.7%	15.2%	16.7%
		Hex10HexNAc2	2600.3	2.0%	1.3%	2.8%	5.3%	2.2%	1.3%	5.0%	4.0%	4.6%
		Hex11HexNAc2	2804.4	0.4%	0.4%	0.9%	0.9%	0.5%	0.2%	0.6%	0.5%	0.6%
		Hex12HexNAc2	3008.4	0.2%	0.2%	0.6%	0.4%	n.d	0.1%	n.d	0.2%	0.2%
		Hex13HexNAc2	3212.5	0.1%	n.d	0.4%	0.2%	n.d	n.d	n.d	n.d	0.1%
		Hex14HexNAc2	3416.5	n.d	n.d	0.2%	n.d	n.d	n.d	n.d	n.d	n.d
		Hex15HexNAc2	3620.6	n.d	n.d	0.1%	n.d	n.d	n.d	n.d	n.d	n.d
		Hex16HexNAc2	3824.6	n.d	n.d	0.1%	n.d	n.d	n.d	n.d	n.d	n.d
		Hex17HexNAc2	4028.7	n.d	n.d	0.1%	n.d	n.d	n.d	n.d	n.d	n.d
				100.0%	100.0%	100.0%	100.0%	100.0%	100.0%	100.0%	100.0%	100.0%
		1 Sugarcane bagasse
